# Supplementary material for: SPRY4 as a Potential Mediator of the Anti-Tumoral Role of Macrophages in Anaplastic Thyroid Cancer Cells
Source: Cancers (Basel). 2023 Sep 1;15(17):4387. doi: 10.3390/cancers15174387 (PMC10487195; doi:10.3390/cancers15174387)
Supplement: Supplementary file 1 [file cancers-15-04387-s001.zip]

Archive with 3 entries (3 files):
- cancers-2509168-File S1.pdf
- cancers-2509168-Methods and Figures.pdf
- Suppementary Tables.xls
